# Supplementary material for: Quantitative Profiling of Lysine Acetylation Reveals Dynamic Crosstalk between Receptor Tyrosine Kinases and Lysine Acetylation
Source: PLoS One. 2015 May 15;10(5):e0126242. doi: 10.1371/journal.pone.0126242 (PMC4433260; doi:10.1371/journal.pone.0126242)
Supplement: S1 Table — (XLSX) [file pone.0126242.s008.xlsx]

## Sheet: Sheet1
															Standard Error
Protein	GI	Sequence	Gene Name	Position	Novel	Cellular Localization	Biological Process	Sequence Observed in Other Organisms	Cluster	# Runs	0 Min	1 Min	5 Min	30 Min	0 Min	1 Min	5 Min	30 Min	Sig
eukaryotic translation elongation factor 1 gamma [Homo sapiens]	gi|4503481	AFNQGkIFK	EEIFG	434	No	Cytoplasm	Protein Biosynthesis	Y	1	2	1	1.39228	1.25912	0.978765	0	0.0860189	0.0627631	0.1249	*
fatty acid synthase [Homo sapiens]	gi|41872631	EGVFAkEVR	FASN	673	No	Cytoplasm	Metabolism	Y	1	1	1	1.55108	1.5969	1.3295
histone cluster 1, H4a [Homo sapiens]	gi|4504301	GGkGLGkGGAkR	HIST1H4A	9/13/17	No	Nucleus	Transcription	Y	1	3	1	1.44659	1.36963	1.36051	0	0.349002	0.276343	0.220722
remodeling and spacing factor 1 [Homo sapiens]	gi|38788333	GkDISTILDEER	RSF1	1061	No	Nucleus	Protein Binding	Y	1	2	1	1.72637	1.54197	1.10575	0	0.366871	0.101347	0.267847
remodeling and spacing factor 1 [Homo sapiens]	gi|38788333	GkDISTILDEERK	RSF1	1061	No	Nucleus	Protein Binding	Y	1	1	1	1.78462	1.54949	1.64957
remodeling and spacing factor 1 [Homo sapiens]	gi|38788333	GkDISTITGHR	RSF1	1050		Nucleus	Protein Binding	Y	1	2	1	1.43987	1.30319	1.14305	0	0.332274	0.0495044	0.219544
histone cluster 1, H4a [Homo sapiens]	gi|4504301	GkGGkGLGkGGAkR	HIST1H4A	6/9/13/17	No	Nucleus	Transcription	Y	1	3	1	1.72667	1.64887	1.59475	0	0.463209	0.425843	0.340245
tripartite motif-containing 33 protein isoform alpha [Homo sapiens]	gi|74027249	GkTAQGLSPVDQR	TIF1G	953	No	Nucleus	Protein Binding	Y	1	1	1	1.5449	1.83049	1.51992
histone cluster 1, H2ba [Homo sapiens]	gi|24586679	kAVVkTQK	HIST1H2BA	18/22	No/No	Nucleus	Transcription	Y	1	1	1	1.44306	1.19796	1.06159
methyltransferase 5 domain containing 1 [Homo sapiens]	gi|22749299	kDGPLDVR	METT5D1	188	Yes	--	--	Y	1	1	1	1.7444	1.24251	1.29555
histone cluster 1, H2bb [Homo sapiens]	gi|10800140	kGSkkAITK	HIST1H2BB	13/16/17	No/No/No	Nucleus	Transcription	Y	1	1	1	2.0007	1.57073	1.72192
H3 histone, family 3A [Homo sapiens]	gi|4504279	kQLATkAAR	H3F3A	19/24	No/No	Nucleus	Transcription	Y	1	3	1	1.5511	1.54652	1.40071	0	0.229741	0.147335	0.187271
heat shock 70kDa protein 9 precursor [Homo sapiens]	gi|24234688	LkEEISK	HSPA9	612	No	Cytoplasm	Chaperone	Y	1	1	1	1.96677	1.83818	1.66107
histone cluster 1, H4a [Homo sapiens]	gi|4504301	mSGRGkGGkGLGkGGAkR	HIST1H4A	6/9/13/17		Nucleus	Transcription	Y	1	2	1	1.76038	1.25194	1.10184	0	0.489109	0.595285	0.576761
H2A histone family, member Z [Homo sapiens]	gi|4504255	AGGkAGkDSGK	H2AZ	5/8	No/No	Nucleus	Transcription	Y	2	3	1	0.411913	0.500803	0.366882	0	0.173059	0.159235	0.121674	*
histone cluster 1, H4a [Homo sapiens]	gi|4504301	GGkGLGK	HIST1H4A	9	No	Nucleus	Transcription	Y	2	1	1	0.287553	0.30473	0.365223
histone cluster 1, H2ai [Homo sapiens]	gi|4504239	GkQGGkAR	H2A.1	6/10	No/No	Nucleus	Transcription	Y	2	2	1	0.615799	0.855446	0.360691	0	0.330622	0.20795	0.108974
histone cluster 1, H4a [Homo sapiens]	gi|4504301	GLGkGGAK	HIST1H4A	13	No	Nucleus	Transcription	Y	2	1	1	0.286704	0.351934	0.392186
histone cluster 1, H2bo [Homo sapiens]	gi|16306566	kAVTkAQK	H2B	117/121	No/No	Nucleus	Transcription	Y	2	3	1	0.538607	0.749207	0.413465	0	0.244205	0.318143	0.137178
SWI/SNF-related matrix-associated actin-dependent regulator of chromatin a2 isoform b [Homo sapiens	gi|48255898	kGkGGAK	SMARCA2	997/999	No/No	Nucleus	Protein Binding	Y	2	1	1	0.286704	0.351934	0.392186
histone cluster 1, H2bo [Homo sapiens]	gi|16306566	kGSkkAVTK	H2B1C	13/16/17	No/No/No	Nucleus	Transcription	Y	2	1	1	0.329426	0.222071	0.277165
H3 histone, family 3A [Homo sapiens]	gi|4504279	kQLATK	H3F3A	19	No	Nucleus	Transcription	Y	2	1	1	0.290856	0.336627	0.352902
E1A binding protein p300 [Homo sapiens]	gi|50345997	kTSkNkSSLSR	P300	1555/1558/1560	No/No/No	Cytoplasm/Nucleus	Transcription	Y	2	1	1	0.384362	0.345763	0.396103
enolase 1 [Homo sapiens]	gi|4503571	SGkYDLDFK	ENO1	256	No	Cytoplasm/Nucleus	Glycolysis, Transcription	Y	2	1	1	0.210036	0.225893	0.297963
H3 histone, family 3A [Homo sapiens]	gi|4504279	STGGkAPR	H3F3A	15	No	Nucleus	Transcription	Y	2	1	1	0.210036	0.225893	0.297963
heat shock 90kDa protein 1, beta [Homo sapiens]	gi|20149594	AkFENLcK	HSP90B	559	No	Cytoplasm	Chaperone	Y	3	1	1	2.63813	0.603821	0.957783
histone cluster 1, H4a [Homo sapiens]	gi|4504301	DNIQGITkPAIR	HIST1H4A	32	No	Nucleus	Transcription	Y	3	2	1	2.94243	1.28153	1.92142	0	1.15726	0.249939	0.957401
prolyl 4-hydroxylase, beta subunit precursor [Homo sapiens]	gi|20070125	YkPESEELTAER	P4HB	94	Yes	Cell Surface	Protein Binding	Y	3	1	1	2.06021	0.475646	0.970261
ubiquitin-like protein fubi and ribosomal protein S30 precursor [Homo sapiens]	gi|4503659	FVNVVPTFGkK	FAU	51	No	Cytoplasm	RNA Binding	Y	4	1	1	0.919765	0.991135	0.771097
calreticulin precursor [Homo sapiens]	gi|4757900	GEWkPR	CALR	276	Yes	Cytoplasm, ER	Chaperone	Y	4	1	1	1.11039	0.761864	0.720651
H2A histone family, member X [Homo sapiens]	gi|4504253	GkTGGkAR	H2AFX	6/10	No/No	Nucleus	Transcription	Y	4	1	1	0.33242	1.20787	0.427584
histone cluster 1, H4a [Homo sapiens]	gi|4504301	GLGkGGAkR	HIST1H4A	13/17	No	Nucleus	Transcription	Y	4	2	1	1.31781	1.14964	1.02355	0	0.66145	0.484912	0.356642
centromere protein E [Homo sapiens]	gi|71061468	IkELLkR	CENPE	2111/2115	Yes/Yes	Cytoplasm	Motor Protein	Y	4	1	1	0.638919	2.70384	0.355603
eukaryotic translation initiation factor 5A [Homo sapiens]	gi|4503545	IVEMSTSkTGK	EIF5A	47	No	Cytoplasm/Nucleus	Protein Binding	Y	4	1	1	1.24731	0.940924	1.12055
histone cluster 1, H2bd [Homo sapiens]	gi|10800138	kGSkkAVTkAQK	H2B1C	13/16/17/21	No/No/No/No	Nucleus	Transcription	Y	4	3	1	1.07115	1.16417	1.0477	0	0.300348	0.211229	0.288525
eukaryotic translation elongation factor 2 [Homo sapiens]	gi|4503483	kLWGDR	EEF2	259	Yes	Cytoplasm/Nucleus	Protein Binding	Y	4	1	1	1.11668	1.06879	1.08097
H3 histone, family 3A [Homo sapiens]	gi|4504279	kSTGGkAPR	H3F3A	10/15	No/No	Nucleus	Transcription	Y	4	2	1	0.874655	1.73285	0.538127	0	0.235736	0.97099	0.182524
DEAD (Asp-Glu-Ala-Asp) box polypeptide 60-like [Homo sapiens]	gi|149274648	kTQkRITK	DDX60L	1159/1162	Yes/Yes	--	RNA Binding	Y	4	1	1	1.36512	1.05483	0.95992
tubby like protein 3 [Homo sapiens]	gi|21536436	LLLEkRQR	TULP3	37	Yes	Cytoplasm/Nucleus	Protein Binding	Y	4	1	1	0.911693	0.832369	1.12245
nucleophosmin 1 isoform 1 [Homo sapiens]	gi|10835063	LLSISGkR	NPM1	141	No	Cytoplasm/Nucleus	Protein Binding	Y	4	1	1	1.1581	0.89011	0.961028
H3 histone, family 3A [Homo sapiens]	gi|4504279	QLATkAAR	H3F3A	24	No	Nucleus	Transcription	Y	4	2	1	0.87474	0.700296	0.678012	0	0.490377	0.354532	0.281909
high mobility group AT-hook 1 isoform b [Homo sapiens]	gi|4504433	SSQPLASkQEK	HMGA1	15	No	Nucleus	Protein Binding	Y	4	2	1	0.909021	0.765466	0.594979	0	0.546969	0.40608	0.274816
glyceraldehyde-3-phosphate dehydrogenase [Homo sapiens]	gi|7669492	TVDGPSGkLWR	GAPDH	194	No	Cytoplasm/Nucleus	Protein Binding	Y	4	1	1	1.30877	1.12134	0.939726
