# Supplementary material for: Quantitative Profiling of Lysine Acetylation Reveals Dynamic Crosstalk between Receptor Tyrosine Kinases and Lysine Acetylation
Source: PLoS One. 2015 May 15;10(5):e0126242. doi: 10.1371/journal.pone.0126242 (PMC4433260; doi:10.1371/journal.pone.0126242)
Supplement: S3 Table — (XLSX) [file pone.0126242.s010.xlsx]

## Sheet: Sheet1
												Standard Error
Protein	Accession	Sequence	Gene Name	Position	Novel	Cellular Localization	Biological Process	Sequence found in other organisms	# Runs	-EGF	+EGF	-EGF	+EGF	Significant
Elongation factor 1-gamma	EF1G_HUMAN	AFNQGkIFK	EEF1G	434	No	Cytosol	Protein Binding	Yes	1	1	0.798029
Histone H2A.Z	H2AZ_HUMAN	AGGkAGkDSGK	H2AZ	5/9	No	Nucleus	DNA Binding	Yes	3	1	1.30653	0	0.375357
Histone H2A.Z	H2AZ_HUMAN	AGGkAGkDSGkAK	H2AZ	5/9/12	No/No/No	Nucleus	DNA Binding	Yes	3	1	1.39219	0	0.515836
Histone H2A.Z	H2AZ_HUMAN	AGkDSGkAK	H2AZ	9/12	No/No	Nucleus	DNA Binding	Yes	1	1	0.911516
Peptidyl-prolyl cis-trans isomerase A	PPIA_HUMAN	ALSTGEkGFGYK	PPIA	44	No	Nucleus/Cytosol	Protein Binding	Yes	3	1	0.75144	0	0.0339734	*
Protein Jade-2	JADE2_HUMAN	cSkLPSSTkSGWPR	PHF15	32	No	--	Zinc Ion Binding	Yes	3	1	1.01948	0	0.0567322
Keratin, type II cytoskeletal 8	K2C8_HUMAN	DGkLVSESSDVLPK	KRT8	472	No	Cytosol	Protein Binding	Yes	3	1	0.842877	0	0.121025
Hydroxymethylglutaryl-CoA lyase, mitochondrial	HMGCL_HUMAN	DGLQNEkNIVSTPVK	HMGCL	48	No	Mitochondria	Metal Ion Binding	Yes	3	1	0.777214	0	0.0249437	*
Histone H4	H4_HUMAN	GGkGLGkGGAkR	H4	9/13/17	No/No/No	Nucleus	DNA Binding	Yes	3	1	0.889771	0	0.111226
Histone H4	H4_HUMAN	GkGGkGLGK	H4	6/9	No/No	Nucleus	DNA Binding	Yes	2	1	0.774622	0.707107	0.54774
Histone H4	H4_HUMAN	GkGGkGLGkGGAK	H4	6/9/13	No/No/No	Nucleus	DNA Binding	Yes	2	1	0.905311	0	0.0201067
Histone H4	H4_HUMAN	GkGGkGLGkGGAkR	H4	6/9/13/17	No/No/No/No	Nucleus	DNA Binding	Yes	3	1	0.964871	0	0.0547014
Vascular endothelial growth factor A	VEGFA_HUMAN	GkGkGQkR	VEGFA	147/149/152	No/No/No	Cytosol	Protein Binding	Yes	1	1	0.088317
Histone H2A type 1-B/E	H2A1B_HUMAN	GkQGGkAR	HIST1H2A1	6/10	No/No	Nucleus	DNA Binding	Yes	1	1	0.83264
Histone H4	H4_HUMAN	GLGkGGAkR	H4	13/17	No/No	Nucleus	DNA Binding	Yes	2	1	1.20353	0	0.070932
Histone H2B type 1-O	H2B1O_HUMAN	kAVTkAQK	HIST1H2BC	17/21	No/No	Nucleus	DNA Binding	Yes	1	1	2.41124
Histone H2B type 1-L	H2B1L_HUMAN	kGSkkAVTK	HIST1H2BC	13/16/17	No/No/No	Nucleus	DNA Binding	Yes	1	1	0.990345
Histone H2B type 1-O	H2B1O_HUMAN	kGSkkAVTkAQK	HIST1H2BC	13/16/17/21	No/No/No/No	Nucleus	DNA Binding	Yes	3	1	1.02262	0	0.026703
Histone H3.3	H33_HUMAN	kQLATkAAR	H3	19/24	No/No	Nucleus	DNA Binding	Yes	1	1	0.874205
Histone H3.3	H33_HUMAN	kSTGGkAPR	H3	10/15	No/No	Nucleus	DNA Binding	Yes	3	1	1.31811	0	0.413494
N-alpha-acetyltransferase 30	NAA30_HUMAN	LITkDLSEPYSIYTYR	NAA30	233	No	Cytosol	N-Acetyltransferase Activity	Yes	2	1	1.35347	0	0.225753
Histone H2B type 1-O	H2B1O_HUMAN	LLLPGELAkHAVSEGTK	H2B	109	No	Nucleus	DNA Binding	Yes	1	1	0.70892
Haloacid dehalogenase-like hydrolase domain-containing protein 3	HDHD3_HUMAN	LLTWDVkDTLLR	HDHD3	15	No	Mitochondria	Protein Binding	Yes	1	1	0.906323
N-alpha-acetyltransferase 50	NAA50_HUMAN	LNQVIFPVSYNDkFYK	NAA50	34	No	Cytosol	N-Acetyltransferase Activity	Yes	1	1	1.21225
Histone H2B type 1-O	H2B1O_HUMAN	PDPAkSAPAPK	HISTH2BH	6	No	Nucleus	DNA Binding	Yes	1	1	1.67081
Histone H3.3	H33_HUMAN	QLATkAAR	H3	24	No	Nucleus	DNA Binding	Yes	2	1	0.821737	0	0.110165
Histone H2B type 1-O	H2B1O_HUMAN	SAPAPkkGSkK	H2B	12/13/16	No/No/No	Nucleus	DNA Binding	Yes	1	1	2.02694
Histone H2B type 1-O	H2B1O_HUMAN	SAPAPkkGSkkAVTK	H2B	12/13/16/17	No/No/No/No	Nucleus	DNA Binding	Yes	3	1	0.850041	0	0.0175852	*
Histone H2B type 1-O	H2B1O_HUMAN	SAPAPkkGSkkAVTkAQK	H2B	12/13/16/17/21	No/No/No/No/No	Nucleus	DNA Binding	Yes	1	1	1.12131
Heterogeneous nuclear ribonucleoprotein A1	ROA1_HUMAN	SSGPYGGGGQYFAkPR	HNRNPA1	350	No	Nucleus/Cytosol	RNA Binding		2	1	0.729896	0	0.0493852	*
Profilin-1	PROF1_HUMAN	TFVNITPAEVGVLVGkDR	PFN1	54	Yes	Nucleus/Cytosol	Protein Binding		1	1	0.936433
Glyceraldehyde-3-phosphate dehydrogenase	G3P_HUMAN	TVDGPSGkLWR	GAPDH	27	No	Cytosol	Protein Binding		3	1	0.92618	0	0.0244925
Nucleophosmin	NPM_HUMAN	VEAkFINYVK	NPM1	267	No	Nucleus	Protein Binding		3	1	1.05675	0	0.0856241
Structural maintenance of chromosomes protein 3	SMC3_HUMAN	VIGAkkDQYFLDK	SMC3	105/106	No/No	Nucleus/Cytosol	Protein Binding		1	1	0.822462
Glyceraldehyde-3-phosphate dehydrogenase	G3P_HUMAN	VIPELNGkLTGMAFR	GAPDH	227	No	Cytosol	Protein Binding		1	1	0.376562
Glyceraldehyde-3-phosphate dehydrogenase	G3P_HUMAN	VVkQASEGPLK	GAPDH	263	Yes	Cytosol	Protein Binding		2	1	5.7443	0	0.473442	*
Keratin, type I cytoskeletal 18	K1C18_HUMAN	VVSETNDTkVLR	KRT18	426	No	Cytosol	Protein Binding		3	1	0.785819	0	0.0534195
Keratin, type II cytoskeletal 8	K2C8_HUMAN	WSLLQQQkTAR	KRT8	130	Yes	Cytosol	Protein Binding		3	1	0.694337	0	0.117757
Alpha-enolase	ENOA_HUMAN	YGkDATNVGDEGGFAPNILENK	ENO1	202	No	Nucleus/Cytosol	Protein Binding		2	1	0.981977	0	0.109197
