# Supplementary material for: Quantitative Profiling of Lysine Acetylation Reveals Dynamic Crosstalk between Receptor Tyrosine Kinases and Lysine Acetylation
Source: PLoS One. 2015 May 15;10(5):e0126242. doi: 10.1371/journal.pone.0126242 (PMC4433260; doi:10.1371/journal.pone.0126242)
Supplement: S4 Table — (XLSX) [file pone.0126242.s011.xlsx]

## Sheet: Sheet1
			Mean Normalized and Averaged over all Peptides
Protein	Accession	Sequence	DMSO1	TSA1	DMSO2	TSA2	DMSO3	TSA3	DMSO4	TSA4
Wiskott-Aldrich syndrome gene-like protein [Homo sapiens]	gi|51702526	VIyDFIEK	1.02913	1.03696	1.09469	1.05755	0.894201	1.00198	0.907466	0.978026
tensin 3 [Homo sapiens]	gi|65288071	AGVDyAPNLPPFPSPADVK	1.00368	0.903796	0.901069	0.814264	1.07574	1.22296	0.995132	1.08336
discoidin, CUB and LCCL domain containing 2 [Homo sapiens]	gi|54792129	AGKPGLPAPDELVyQVPQSTQEVSGAGR	1.23414	1.53431	1.18032	0.939099	0.671788	0.611335	0.61728	1.21173
myelin protein zero-like 1 isoform a [Homo sapiens]	gi|4506357	SESVVyADIR	1.32475	0.878409	1.03577	1.16254	0.92845	0.922161	0.870071	0.877849
annexin A2 isoform 2 [Homo sapiens]	gi|4757756	SYSPyDMLESIR	0.96682	1.02628	0.832242	0.871505	1.1277	0.9014	1.16833	1.10573
PTK2 protein tyrosine kinase 2 isoform a [Homo sapiens]	gi|24476013	YmEDSTYyK	0.624024	0.908505	0.963743	1.05608	1.09808	1.26193	1.123	0.964635
aldehyde dehydrogenase 1A1 [Homo sapiens]	gi|21361176	IFVEESIyDEFVRR	1.37673	1.14631	0.789934	1.15639	0.830641	0.85817	0.850683	0.991142
ephrin receptor EphA2 [Homo sapiens]	gi|32967311	VLEDDPEATyTTSGGKIPIR	1.16687	1.04352	1.06128	1.11073	1.02023	0.794928	0.671793	1.13065
synapse defective 1, Rho GTPase, homolog 2 [Homo sapiens]	gi|149274655	WmykGRLLsLGMkGRARGTAPK	0.791388	1.11492	0.957458	2.04348	0.711769	0.764543	0.846474	0.769964
mitogen-activated protein kinase 3 isoform 2 [Homo sapiens]	gi|91718897	IADPEHDHTGFLTEyVAtR	0.905849	0.995818	1.07543	1.46163	0.832744	0.818722	0.828002	1.0818
partitioning-defective protein 3 homolog [Homo sapiens]	gi|21361831	ERDyAEIQDFHR	1.13295	0.96874	1.13305	0.995266	0.897217	1.10626	0.785474	0.981039
erbB-3 isoform 1 precursor [Homo sapiens]	gi|54792100	SLEATDSAFDNPDyWHSR	1.22768	0.861248	1.06511	1.2826	0.743237	0.893202	0.696535	1.23039
glycogen synthase kinase 3 alpha [Homo sapiens]	gi|49574532	GEPNVSyIcSR	1.12325	0.993738	0.93374	1.10785	0.879504	1.02218	0.900259	1.03948
LIM domain containing preferred translocation partner in lipoma [Homo sapiens]	gi|5031887	NDSDPTyGQQGHPNTWK	0.894707	0.884337	1.01491	1.00431	0.946126	1.16979	1.19244	0.893388
phosphoinositide-3-kinase, regulatory subunit 2 (beta) [Homo sapiens]	gi|4826908	SREyDQLYEEYTR	1.28636	0.927134	0.911513	1.11539	0.804443	0.91057	1.06781	0.976785
cell division cycle 2 protein isoform 1 [Homo sapiens]	gi|4502709	IGEGTyGVVYK	1.05765	1.18932	0.894389	1.16491	0.837547	0.892269	0.710978	1.25294
mitogen-activated protein kinase 14 isoform 1 [Homo sapiens]	gi|4503069	HTDDEMTGyVATR	0.724089	0.93412	0.971589	1.15851	0.970292	1.06545	1.04181	1.13414
neural precursor cell expressed, developmentally down-regulated 9 isoform 1 [Homo sapiens]	gi|5453680	TGHGYVYEyPSR	0.980647	0.992462	1.26065	1.19396	1.03532	0.413326	0.847681	1.27596
mitogen-activated protein kinase 1 [Homo sapiens]	gi|20986531	VADPDHDHTGFLTEyVATR	1.0057	1.01774	1.27137	0.892471	0.887517	0.994307	0.90717	1.02372
neural precursor cell expressed, developmentally down-regulated 9 isoform 1 [Homo sapiens]	gi|5453680	ANPQERDGVyDVPLHNPPDAK	1.03998	1.17953	0.782847	1.38303	0.768988	1.05503	0.595957	1.19464
serine/threonine-protein kinase PRP4K [Homo sapiens]	gi|89276756	LcDFGSASHVADNDITPyLVSR	1.26444	0.967414	0.991316	1.06635	1.11617	1.1356	0.586847	0.871868
tensin 3 [Homo sapiens]	gi|65288071	QQQmVVAHQySFAPDGEAR	0.904892	0.903572	1.07925	1.37342	0.743317	0.916358	0.97689	1.1023
jumonji, AT rich interactive domain 2 protein [Homo sapiens]	gi|11863152	yGsHDGsSTVADGKKKPRK	0.904892	0.903572	1.07925	1.37342	0.743317	0.916358	0.97689	1.1023
pyruvate kinase, muscle isoform 1 [Homo sapiens]	gi|33286418	EAEAAIyHLQLFEELRR	1.03372	1.01345	0.95326	1.24942	0.673296	1.04942	0.849261	1.17817
tyrosine kinase, non-receptor, 2 isoform 1 [Homo sapiens]	gi|56549666	KPTyDPVSEDQDPLSSDFKR	1.1546	1.19429	0.700156	1.22127	0.817351	1.12823	0.836698	0.947407
dual-specificity tyrosine-(Y)-phosphorylation regulated kinase 1A isoform 3 [Homo sapiens]	gi|18765750	IYQyIQSR	0.99169	0.779689	1.05764	1.04501	1.03299	1.02934	1.0725	0.991141
paxillin [Homo sapiens]	gi|4506345	VGEEEHVySFPNK	0.940226	1.36139	0.982628	1.11105	1.46585	0.827172	0.698576	0.613104
Na+/K+ -ATPase alpha 1 subunit isoform a proprotein [Homo sapiens]	gi|21361181	GIVVyTGDR	0.926269	0.79831	1.02581	1.46551	0.983535	0.997303	0.889987	0.913273
cortactin isoform a [Homo sapiens]	gi|20357552	LPSSPVyEDAASFK	1.48	0.961515	1.10126	0.723517	1.16673	1.01445	0.884796	0.667734
LIM domain containing preferred translocation partner in lipoma [Homo sapiens]	gi|5031887	YYEGYYAAGPGyGGR	1.22359	1.14267	0.980059	0.851001	1.03307	1.05198	0.564929	1.1527
annexin A2 isoform 2 [Homo sapiens]	gi|4757756	LSLEGDHSTPPSAyGSVK	0.770613	1.11572	0.964453	1.0212	1.2369	0.98532	0.912349	0.993444
ERBB2 interacting protein isoform 7 [Homo sapiens]	gi|55770895	RAQIPEGDYLSyR	1.37884	0.787671	0.971094	1.01156	0.914898	1.04991	1.02936	0.856673
tensin 3 [Homo sapiens]	gi|65288071	ESMcSTPAFPVSPETPyVK	0.984561	1.12882	0.692529	1.03993	0.989473	1.17023	0.738762	1.2557
neural precursor cell expressed, developmentally down-regulated 9 isoform 1 [Homo sapiens]	gi|5453680	EKDyDFPPPMR	1.065	1.10929	0.976514	0.733492	1.05954	1.29052	0.981583	0.784066
neural precursor cell expressed, developmentally down-regulated 9 isoform 1 [Homo sapiens]	gi|5453680	DGVyDVPLHNPPDAK	1.00217	1.17925	0.845281	0.897461	1.06435	1.01762	1.11441	0.879457
paxillin [Homo sapiens]	gi|4506345	FIHQQPQSSSPVyGSsAK	1.07146	0.971158	0.886036	1.13126	1.0718	0.981923	0.840603	1.04576
vinculin isoform meta-VCL [Homo sapiens]	gi|7669550	SFLDSGyR	1.01987	1.17801	0.873139	0.985224	0.915499	1.09776	0.928457	1.00204
glutaryl-Coenzyme A dehydrogenase isoform a precursor [Homo sapiens]	gi|4503943	ELERVDSGyR	0.826373	0.786457	1.33164	0.893979	0.945844	0.657338	1.52504	1.03333
protein tyrosine phosphatase, receptor type, A isoform 1 precursor [Homo sapiens]	gi|4506303	VVQEYIDAFSDyANFK	0.969542	1.06552	0.860165	1.0325	0.913246	1.08093	0.730078	1.34803
tensin 3 [Homo sapiens]	gi|65288071	KLSLGQyDNDAGGQLPFSK	1.09084	0.975417	0.818336	1.15797	0.958651	1.0579	0.655036	1.28584
pragmin [Homo sapiens]	gi|157909822	EATQPEPIyAESTK	0.870258	0.866679	0.987699	1.25294	1.02532	0.993817	0.999705	1.00358
ERBB2 interacting protein isoform 7 [Homo sapiens]	gi|55770895	AQIPEGDyLSYR	1.31312	0.884909	0.713526	1.1241	1.16935	1.12112	0.836186	0.837703
protein-tyrosine kinase fyn isoform a [Homo sapiens]	gi|4503823	LIEDNEyTAR	0.822436	0.941968	1.26819	0.957814	0.929798	0.777501	1.36968	0.932614
