# Supplementary material for: Quantitative Profiling of Lysine Acetylation Reveals Dynamic Crosstalk between Receptor Tyrosine Kinases and Lysine Acetylation
Source: PLoS One. 2015 May 15;10(5):e0126242. doi: 10.1371/journal.pone.0126242 (PMC4433260; doi:10.1371/journal.pone.0126242)
Supplement: S5 Table — (XLSX) [file pone.0126242.s012.xlsx]

## Sheet: TSA_Analysis
			Mean Normalized and Averaged over all Peptides
Protein	Accession	Sequence	DMSO1	TSA1	DMSO2	TSA2	DMSO3	TSA3	DMSO4	TSA4
H2A histone family, member V isoform 1 [Homo sapiens]	gi|6912616	AGGkAGkDSGkAK	0.463925	1.34795	0.405853	1.72987	0.393234	1.66874	0.42009	1.57034
3-hydroxymethyl-3-methylglutaryl-Coenzyme A lyase (hydroxymethylglutaricaciduria) [Homo sapiens]	gi|62198232	DGLQNEkNIVSTPVK	1.31663	0.983585	1.01443	0.974577	0.829444	0.793779	1.13944	0.948119
histone cluster 1, H4a [Homo sapiens]	gi|4504301	GGkGLGkGGAK	1.05683	0.874726	0.981153	0.97049	1.03787	1.05157	1.06994	0.957432
histone cluster 1, H4a [Homo sapiens]	gi|4504301	GGkGLGkGGAkR	0.742577	1.42345	0.581269	1.40976	0.721052	1.45542	0.538042	1.12842
histone cluster 1, H4a [Homo sapiens]	gi|4504301	GkGGkGLGkGGAK	0.749166	1.36947	0.568915	1.45432	0.646606	1.39799	0.575907	1.23761
histone cluster 1, H4a [Homo sapiens]	gi|4504301	GkGGkGLGkGGAkR	0.321576	1.75161	0.144871	1.91952	0.239914	1.77915	0.138234	1.70513
histone cluster 1, H4a [Homo sapiens]	gi|4504301	GLGkGGAK	0.921633	0.746768	1.13193	1.0636	1.07921	0.971894	1.12704	0.957925
histone cluster 1, H4a [Homo sapiens]	gi|4504301	GLGkGGAkR	0.712246	1.06157	0.808348	1.28755	0.885752	1.2738	0.820681	1.15006
histone cluster 1, H2bh [Homo sapiens]	gi|4504269	kAVTkAQkK	0.77716	1.14403	0.989757	1.05139	0.920253	1.13702	0.897229	1.08316
histone cluster 2, H2bf [Homo sapiens]	gi|66912162	kAVTkVQK	0.817975	0.917528	0.837813	0.944943	1.30071	1.15221	1.07719	0.951631
SWI/SNF-related matrix-associated actin-dependent regulator of chromatin a2 isoform b [Homo sapiens	gi|48255898	kGkGGAK	0.921633	0.746768	1.13193	1.0636	1.07921	0.971894	1.12704	0.957925
histone cluster 1, H2bm [Homo sapiens]	gi|4504263	kGSkkAINkAQK	1.06207	1.20467	0.595048	1.43198	1.15413	0.847287	1.01879	0.686018
histone cluster 1, H2bb [Homo sapiens]	gi|10800140	kGSkkAITK	0.62027	1.21526	0.553623	1.70532	0.719363	1.4104	0.449316	1.32644
histone cluster 2, H2bf [Homo sapiens]	gi|66912162	kGSkkAVTK	0.436269	1.18789	0.430559	1.76168	0.470312	1.69632	0.385625	1.63135
histone cluster 1, H2bh [Homo sapiens]	gi|4504269	kGSkkAVTkAQK	0.482548	1.73314	0.312857	1.66109	0.494957	1.6391	0.290484	1.38583
histone cluster 1, H2bh [Homo sapiens]	gi|4504269	kGSkkAVTkAQkK	0.638395	1.39826	0.389428	1.42806	0.489724	1.73946	0.297876	1.6188
histone cluster 2, H2bf [Homo sapiens]	gi|66912162	kGSkkAVTkVQK	0.52539	1.60923	0.279589	1.66104	0.340064	1.80246	0.283193	1.49903
CREB binding protein isoform b [Homo sapiens]	gi|119943102	kkNNkkTNkNkSSISR	0.788588	1.158	0.435074	1.20374	0.959446	1.47608	0.960302	1.01877
keratin 7 [Homo sapiens]	gi|67782365	kLLEGEESR	1.24318	0.954668	1.02149	0.965702	0.963955	0.860411	1.07189	0.918703
H3 histone, family 3A [Homo sapiens]	gi|4504279	kQLATkAAR	0.45406	1.46133	0.304822	1.7868	0.408462	1.62926	0.356372	1.59889
H3 histone, family 3A [Homo sapiens]	gi|4504279	kSTGGkAPR	0.599547	1.19518	0.148897	2.31282	0.463495	1.53694	0.518482	1.22464
histone cluster 1, H2bg [Homo sapiens]	gi|4504257	PEPAkSAPAPkkGSkkAVTkAQK	0.772831	1.48272	0.626617	1.3223	0.606566	1.26814	0.594584	1.32624
H3 histone, family 3A [Homo sapiens]	gi|4504279	QLATkAAR	0.670445	0.946863	0.786434	1.25737	1.04978	1.13671	1.14767	1.00474
histone cluster 1, H2bb [Homo sapiens]	gi|10800140	SAPAPkkGSkK	0.352763	1.24961	0.377925	1.94733	0.421173	1.63236	0.37123	1.64762
histone cluster 1, H2bh [Homo sapiens]	gi|4504269	SAPAPkkGSkkAVTkAQK	0.441451	1.62347	0.192892	1.68549	0.253828	1.99818	0.195423	1.60926
glyceraldehyde-3-phosphate dehydrogenase [Homo sapiens]	gi|7669492	TVDGPSGkLWR	1.39045	0.933511	0.814296	1.05674	0.94744	0.973229	0.989814	0.894522
